# Supplementary material for: Microfluidic Applications of Artificial Cilia: Recent Progress, Demonstration, and Future Perspectives
Source: Micromachines (Basel). 2022 May 3;13(5):735. doi: 10.3390/mi13050735 (PMC9147031; doi:10.3390/mi13050735)
Supplement: Supplementary file 1 [file micromachines-13-00735-s001.zip]

Archive with 1 entries (1 files):
- micromachines-1672284-supplementary.pdf
